# Supplementary material for: Point Mutations and Cytochrome P450 Can Contribute to Resistance to ACCase-Inhibiting Herbicides in Three Phalaris Species
Source: Plants (Basel). 2021 Aug 19;10(8):1703. doi: 10.3390/plants10081703 (PMC8401167; doi:10.3390/plants10081703)
Supplement: Supplementary file 1 [file plants-10-01703-s001.zip]

Archive with 1 entries (1 files):
- plants-1326296-supplementary.pdf
